# Supplementary material for: Lineshape of Amplitude-Modulated Stimulated Raman Spectra
Source: Sensors (Basel). 2024 Oct 30;24(21):6990. doi: 10.3390/s24216990 (PMC11548216; doi:10.3390/s24216990)
Supplement: Supplementary file 1 [file sensors-24-06990-s001.zip]

Archive with 1 entries (1 files):
- sensors-3231429-supplementary.pdf
